# Supplementary material for: A single arm phase Ib/II trial of first-line pembrolizumab, trastuzumab and chemotherapy for advanced HER2-positive gastric cancer
Source: Nat Commun. 2022 Oct 12;13:6002. doi: 10.1038/s41467-022-33267-z (PMC9556512; doi:10.1038/s41467-022-33267-z)
Supplement: Supplementary file 2 — Source Data [file 41467_2022_33267_MOESM2_ESM.xlsx]

## Sheet: Fig2a
Best RECIST TL	Best response Total
PD	40.9
SD	1.29
SD	-1.4
cPR	-4.1
SD	-21.8
uPR	-28
cPR	-31.8
cPR	-35.8
cPR	-35.8
uPR	-37.4
cPR	-38.2
SD	-44.4
PR	-45.4
CR	-45.4
cPR	-45.5
cPR	-49
SD	-49.7
SD	-50.7
cPR	-51
cPR	-51.4
cPR	-51.6
cPR	-51.7
cPR	-53.7
cPR	-55.5
SD	-56.1
cPR	-60
cPR	-61
cPR	-62.9
cPR	-66
cPR	-66.3
CR	-66.7
cPR	-68
cPR	-70.1
cPR	-71.1
cPR	-72.3
cPR	-72.8
cPR	-75.3
cPR	-84.9
CR	-100
CR	-100
CR	-100
CR	-100
CR	-100

## Sheet: Fig2b
PFS	ID		Complete Response Start	ID		Partial Response Start	ID			Progression	ID		2yr Follow up end	ID
42.8333	1		19.6665	5		1.4	5			7.73333	26		24.2667	1
7.06667	29		10.0333	4		1.4	26			11.4667	18		25.2333	5
30.8333	5		1.66667	3		2.56667	18			8.1	25		26.5	2
7.73333	26		9.56667	6		2.33333	25			5.6	35		29.3333	3
11.4667	18		3.96667	7		1.4	35			9.76667	20		24.9333	6
8.1	25		1.86667	38		1.16667	20			21.9667	10		24.6333	7
5.6	35		1.36667	1		1.4	10			6.2	31		32.1667	4
9.76667	20					20.7667	2			5.5	37
21.9667	10					3.03333	31			6.23333	30
35.2	2					1.4	4			12.4	17
6.2	31					2.8	37			8.26667	24
5.66667	34					1.4	30			8.4	23
32.4333	3					1.4	8			8.63333	22
32.1667	4					1.4	14			2	42
5.5	37					3.96667	24			7.2	28
6.23333	30					1.4	23			2.8	40
12.4	17					1.4	22			6.06667	32
2.1	41					1.86667	15			4.33333	38
30.5667	6					1.16667	42			30.8	5
2.86667	39					2.8	28			15.3333	15
23.1	8					1.4	40			16.4333	14
16.4333	14					1.16667	32			1.36667	43
8.26667	24					1.16667	13			2.1	41
8.4	23					2.8	11			2.86667	39
8.63333	22					1.86667	19			5.53333	36
15.3333	15					1.63333	17			6.06667	33
2	42					0	9			5.66667	34
25	7					1.73	12			7.06667	29
7.2	28					2.7	16			7.6	27
6.06667	33									9	21
1.36667	43									23.1	8
2.7	40									16.7	13
6.13333	32									13.8	16
23.1	9									10.1667	19
16.7	13
7.6	27
5.53333	36
21.8333	11
10.1667	19
4.33333	38
9	21
20.9333	12
13.8	16

## Sheet: Fig3
PFS	OS	PFS_event	Death_event
9	16.5333	1	1
20.9333	20.9333	0	0
13.8	21.1667	1	0
42.8333	42.8333	0	0
7.06667	12.7	1	1
30.8333	41.5	1	0
7.73333	18.4333	1	1
11.4667	17.9	1	1
8.1	22.7667	1	1
5.6	7.8	1	1
9.76667	16.4333	1	1
21.9667	31.1667	1	1
35.2	35.2	0	0
6.2	16.4667	1	1
5.66667	12.9	1	1
32.4333	32.4333	0	0
32.1667	32.1667	0	0
5.5	31.7	1	0
6.23333	12.1333	1	1
12.4	19.3333	1	1
2.1	2.96667	1	1
30.5667	30.5667	0	0
2.86667	2.86667	1	1
23.1	27.4333	1	0
16.4333	17.9333	1	1
8.26667	18.3667	1	1
8.4	24.3667	1	1
8.63333	25.8333	1	0
15.3333	25.6667	1	0
2	2.86667	1	1
25	25	0	0
7.2	21.1333	1	1
6.06667	19.3	1	1
1.36667	7	1	1
2.7	9.33333	1	1
6.13333	9.53333	1	1
23.1	23.1	0	0
16.7	22.9	1	0
7.6	8.23333	1	1
5.53333	11.3667	1	1
21.8333	21.8333	0	0
10.1667	17.5333	1	0
4.33333	9.3	1	1

## Sheet: Fig4cd_SuppleFIg7_SuppleFig10
PFS	PFS_event	OS	OS_event	RTKRAS	HLAB neoantigen load	TMB
13.8	1	21.1667	0	1	1	2.90652
42.8333	0	42.8333	0	1	1	3.63315
7.73333	1	18.4333	1	0	0	2.17989
11.4667	1	17.9	1	1	1	2.90652
8.1	1	22.7667	1	1	0	7.26631
5.6	1	7.8	1	0	0	4.35978
9.76667	1	16.4333	1	1	0	2.17989
21.9667	1	31.1667	1	1	1	13.806
35.2	0	35.2	0	1	1	13.806
6.2	1	16.4667	1	0	0	2.90652
5.66667	1	12.9	1	1	0	5.08641
32.4333	0	32.4333	0	1	1	6.53968
32.1667	0	32.1667	0	0	0	10.1728
5.5	1	31.7	0	1	1	5.08641
6.23333	1	12.1333	1	0	1	9.4462
30.5667	0	30.5667	0	1	0	2.17989
2.86667	1	2.86667	1	0	1	5.81305
23.1	1	27.4333	0	1	1	1.45326
16.4333	1	17.9333	1	1	1	6.53968
8.26667	1	18.3667	1	1	0	2.17989
8.4	1	24.3667	1	0	0	3.63315
8.63333	1	25.8333	0	1	0	8.71957
2	1	2.86667	1	1	0	7.26631
25	0	25	0	1	1	5.81305
7.2	1	21.1333	1	0	0	3.63315
1.36667	1	7	1	0	0	4.35978
2.7	1	9.33333	1	0	0	5.81305
23.1	0	23.1	0	1	0	5.08641
5.53333	1	11.3667	1	0	0	6.53968
21.8333	0	21.8333	0	1	1	16.7125
4.33333	1	9.3	1	0	0	0.726631

## Sheet: Fig4b_SuppleFig6c
PFS	PFS_event	HER2	OS	OS_event
13.8	1	1	21.1667	0
42.8333	0	1	42.8333	0
7.73333	1	0	18.4333	1
11.4667	1	0	17.9	1
8.1	1	0	22.7667	1
5.6	1	0	7.8	1
9.76667	1	0	16.4333	1
21.9667	1	1	31.1667	1
35.2	0	0	35.2	0
6.2	1	0	16.4667	1
5.66667	1	0	12.9	1
32.4333	0	0	32.4333	0
32.1667	0	1	32.1667	0
5.5	1	0	31.7	0
6.23333	1	0	12.1333	1
2.1	1	0	2.96667	1
30.5667	0	0	30.5667	0
2.86667	1	1	2.86667	1
23.1	1	0	27.4333	0
16.4333	1	0	17.9333	1
8.26667	1	0	18.3667	1
8.4	1	0	24.3667	1
8.63333	1	0	25.8333	0
2	1	0	2.86667	1
25	0	1	25	0
7.2	1	0	21.1333	1
1.36667	1	0	7	1
2.7	1	0	9.33333	1
23.1	0	1	23.1	0
16.7	1	1	22.9	0
7.6	1	0	8.23333	1
5.53333	1	0	11.3667	1
21.8333	0	1	21.8333	0
10.1667	1	1	17.5333	0
4.33333	1	0	9.3	1

## Sheet: SuppleFig2
Cycle	Pembrolizumab			Trastuzumab			Cisplatin			Capecitabine
1	0.815829	0.178605	40	0.815829	0.178605	40	0.804237	0.196975	40	0.798852	0.187531	40
2	0.845685	0.169133	40	0.845685	0.169133	40	0.696596	0.222174	40	0.702247	0.190889	40
3	0.853728	0.181242	38	0.843294	0.223564	38	0.629275	0.234637	38	0.580885	0.262353	38
4	0.906528	0.201893	36	0.953853	0.159293	36	0.58536	0.308228	36	0.575283	0.30186	36
5	0.909288	0.128904	35	0.902865	0.223564	35	0.524435	0.281147	35	0.572069	0.234624	35
6	0.888416	0.156882	34	0.897111	0.166432	34	0.447543	0.309565	34	0.515832	0.249913	34

## Sheet: SuppleFig6
PFS	2+	3+		OS	2+	3+		SISH	HER2 CN
9	1			16.5333	1			14.16	13.28
30.8333	1			40.2667	0			20	6.13
8.1	1			22.7667	1			2.19	1.52
9.76667	1			16.4333	1			2.05	0.98
31.8	0			31.8	0			6.6	3.07
31.9667	0			31.9667	0			11.67	1.41
5.5	1			31.2333	0			3.7	1.59
2.1	1			2.96667	1			2.05	1
29.9667	0			29.9667	0			2.74	1.66
16.4333	1			17.9333	1			7.452	5.1
7.2	1			21.1333	1			4.07	1.79
5.53333	1			11.3667	1			1.921	1.18
4.33333	1			9.3	1			2.9	1.36
15.9333		0		15.9333		0		1.643	1.05
13.8		1		16.1667		0		3.12	1.07
42.1667		0		42.1667		0		2.89	1.41
7.06667		1		12.7		1		2.01	1.18
7.73333		1		18.4333		1
11.4667		1		17.9		1
5.6		1		7.8		1
21.9667		1		31.1667		1
32.5333		0		32.5333		0
6.2		1		16.4667		1
5.66667		1		12.9		1
6.23333		1		12.1333		1
12.4		1		19.3333		1
2.86667		1		2.86667		1
23.1		1		27.2		0
8.26667		1		18.3667		1
8.4		1		24.3667		1
8.63333		1		24.9		0
15.3333		1		20.9333		0
2		1		2.86667		1
24.6333		0		24.6333		0
6.06667		1		19.3		1
1.36667		1		7		1
2.7		1		9.33333		1
6.13333		1		9.53333		1
22.8		0		22.8		0
16.7		1		18.1667		0
7.6		1		8.23333		1
21.6333		0		21.6333		0
10.1667		1		17.2		0

## Sheet: SuppleFig11
PFS	DDR	WT		OS	DDR	WT
42.8333	0			42.8333	0
32.4333		0		32.4333		0
30.5667		0		30.5667		0
25		0		25		0
4.33333		1		9.3		1
35.2		0		35.2		0
32.1667		0		32.1667		0
23.1		1		27.4333		0
21.9667	1			31.1667	1
23.1		0		23.1		0
21.8333		0		21.8333		0
16.4333		1		17.9333		1
13.8	1			21.1667	0
11.4667		1		17.9		1
9.76667		1		16.4333		1
8.63333	1			25.8333	0
8.4		1		24.3667		1
8.26667		1		18.3667		1
8.1	1			22.7667	1
7.73333		1		18.4333		1
7.2	1			21.1333	1
6.23333		1		12.1333		1
6.2	1			16.4667	1
5.6	1			7.8	1
5.5		1		31.7		0
5.66667		1		12.9		1
5.53333		1		11.3667		1
2.86667		1		2.86667		1
2.7		1		9.33333		1
2		1		2.86667		1
1.36667		1		7		1
